# Supplementary material for: Aberrant DNA methylation of imprinted loci in hepatocellular carcinoma and after in vitro exposure to common risk factors
Source: Clin Epigenetics. 2015 Feb 27;7(1):15. doi: 10.1186/s13148-015-0053-9 (PMC4353474; doi:10.1186/s13148-015-0053-9)
Supplement: Additional file 4: Table S1. — Pyrosequencing assays. List of primers (forward, reverse, and sequencing) used for bisulfite-pyrosequencing assays of imprinted loci. ICR = imprinting control region. [file 13148_2015_53_MOESM4_ESM.xls]

## Sheet: Pyro Assays
	Supplementary Table. List of pyrosequencing assays.
				PCR primers
		assays	location	forward	reverse	sequencing primers	analysed sequence	amplicon (bp)
		GABRA5 promoter	chr15	GTGAATGGTTAGAGTGAGAGAG	btn-CCCCAAAATATATATCCAAAAC	TTATGTAGTTTGAGGATT	TTCCCGATGGATGCGCACGCTTGCCCT	182
		MEST promoter	chr7	GAAATTAGGGGAAGGGTTG	btn-CCTTCTCCCTACCAAAC	TTTTATTTTTTTTATTTAATGT	CGGAGGCTATTGTCGAAGCCACGGCCT	229
		H19 promoter	chr11	TTGAGGGGTAGAGGGAAGTGT	btn-AATCTCCACTCCACTCCCAAC	TAAATTTTTTGGTGGG	CGCGGTGCCAGCCCCCCAGGCCGATTC	294
		KCNQ1 promoter	chr11	GGTTTAGAGGGAGGGAAAG	btn-CCTACTTAACCCCCACTTC	GGTTAGGTTTTATTTTTTTTTT	CCTGGCGCAGCTGGGGTCCTCCTCCGGGCCAGGCAGAGCAGGCGG	173
		MEST ICR	chr7	GGAGTTATTGTTAGAGGGG	btn-AACAACTACAACCACTCC	GGTGGGTTTTAAAAGT	CGGTGCCCACTCGCTCCGCGCTGCCGCGG	265
		KCNQ1 ICR	chr11	GTGTGAATTTTTAGAGGGGG	btn-CATACCAAACCACCCAC	TTTGGTATTTAGAAGG	CGCGCGCCAGCGGCGCGGAGGGGACGGA	247
		AS-SRO	chr15	GAGGTTAGGAGATTAAG	btn-TTCTCCTACCTCAACCT	TATATAAAAAATTAGT	CGGGCGTCGTGGCGGGCA	132
		PWS-SRO	chr15	GGAAAGGAATAGTTGTTG	btn-CTTCCTCCCTATAAAACC	TTAGGTAAAAGTTG	CCCTCGCTCCCCTGCCCCACGTCTCGCCCCACTGCAAGCGGA	316
